# Supplementary material for: Synthesis and Antiparasitic Activity of New Trithiolato-Bridged Dinuclear Ruthenium(II)-arene-carbohydrate Conjugates
Source: Molecules. 2023 Jan 16;28(2):902. doi: 10.3390/molecules28020902 (PMC9865825; doi:10.3390/molecules28020902)
Supplement: Supplementary file 1 [file molecules-28-00902-s001.zip]

Archive with 1 entries (1 files):
- molecules-2094676-supplementary.pdf
